# Supplementary material for: Small towns shrinkage in the Jilin Province: A comparison between China and developed countries
Source: PLoS One. 2020 Apr 13;15(4):e0231159. doi: 10.1371/journal.pone.0231159 (PMC7153881; doi:10.1371/journal.pone.0231159)
Supplement: S1 Table — (XLSX) [file pone.0231159.s001.xlsx]

## Sheet: Sheet1
Towns	Township permanent population in 2003	Township permanent population in 2017	Township permanent population density in 2003	Township permanent population density in 2017	Township built-up area in 2003	Township built-up area in 2017	Township total income in 2003	Township total income in 2017	Township enterprise practitioners in 2003	Township enterprise practitioners in 2017
Xinlicheng	1636	18725	31.4615	191.071	52	98	37812000	365445000	985	3550
Yutan	2077.5	5501	8.65625	24.8914	240	221	4.6075e+07	217913000	3713	1635
Xinhu	1800	2115	15.5172	18.3913	116	115	4.267e+07	274767000	500	425
Lanjia	2273.5	6920	9.47292	692	240	10	3.431e+07	555493260	640	23200
Xinglongshan	37685	17398	11.7766	8.28476	3200	2100	219800000	625519160	5680	12596
Mishazi	7876	4616	16.7574	9.82128	470	470	3.431e+07	1068458250	506	28221
Wangbao	1874.5	2941	2.64014	14.0048	710	210	214560000	451775088	370	475
Helong	13601	38528	34.0025	56.6588	400	680	580050000	1637140800	11543	16799
Leshan	2919	1921	10.8111	7.47471	270	257	218600000	426195980	670	1145
Yongchun	4163.5	4968	3.55855	90.3273	1170	55	6.4273e+07	214185120	78	853
Yingjun	10329	5924	39.7269	10.3026	260	575	190601280	239208504	5000	4867
Quannongshan	1293.5	2093	8.62333	13.9533	150	150	5.4951e+07	268462000	400	845
Quanyan	2600	1445	8.66667	28.9	300	50	6.5e+07	211724280	120	1978
Hexin	7914	9744	65.95	24.36	120	400	79700000	299451060	3366	27500
Xixin	17757.5	4002	239.966	2.67156	74	1498	6.695e+07	143837300	9307	13768
Chengxi	21073	18109	2.39466	60.3633	8800	300	4.4e+08	526445137	4625	4325
Qijia	3415	4147	13.1346	13.8233	260	300	217490000	714780000	780	3558
Taiping	888	2098	5.92	23.3111	150	90	1.9054e+08	427911310	30	5023
Luxiang	2288.5	2188	7.62833	9.99087	300	219	5.0194e+07	496872000	724	11710
Mushihe	30073.5	1928	501.225	642.667	60	3	1.20423e+08	604370400	136	515
Chengzijie	2361	3969	7.22018	27.1849	327	146	236870000	513345010	140	2016
Qitamu	7015	7896	31.1778	35.0933	225	225	432920000	483714980	950	130
Shanghewan	3319.5	4553	8.29875	13.6727	400	333	154040000	497491200	60	6670
Nongan	109494	133400	91.2446	51.4264	1200	2594	892540000	3973392000	1000	4232
Fulongquan	21000	23645	93.3333	47.7677	225	495	7.0596e+07	823368000	638	22422
Halahai	11250	9800	9.14634	78.4	1230	125	1.10845e+08	954876000	4250	4000
Kaoshan	3871	3634	19.355	18.17	200	200	1.73604e+08	347400000	890	315
Kaian	3463.5	2274	12.8278	4.45882	270	510	391260000	764822520	90	36012
Shaoguo	9150.5	8845	45.7525	25.2714	200	350	8.70551e+07	449769540	3150	9116
Gaojiadian	2887.5	3482	8.25	77.3778	350	45	344070000	375654300	255	1320
Huajia	5805	3986	2.9025	66.4333	2000	60	271500000	456547500	820	315
Sanshengyu	1550	3000	7.75	25	200	120	236440000	401291000	220	256
Bajilei	4869	5620	41.9741	26.7619	116	210	349090000	543183550	328	190
Wukeshu	10520	24302	47.8182	12.8582	220	1890	671830000	1057380000	3500	12900
Gongpeng	5479.5	9120	22.1842	37.377	247	244	369410000	814788000	2950	3540
Minjia	7821.5	6713	100.276	86.0641	78	78	154150000	481065590	484	5294
Dapo	4170	5603	4.52769	5.40309	921	1037	208400000	517119456	180	2683
Heilin	4583.5	5011	55.8963	61.1098	82	82	1.2738e+08	586610400	986	7860
Tuqiao	2547.5	3500	29.6221	56.4516	86	62	211370000	951968000	582	9088
Xinli	7687	12340	76.87	113.211	100	109	218800000	650652000	1050	2015
Daling	3504.5	5910	58.4083	738.75	60	8	150290000	682512000	390	8013
Sihe	3814	4321	22.4353	28.8067	170	150	180760000	339943040	2650	1345
Bahao	2929.5	3565	5.38511	17.825	544	200	8.158e+07	767887400	220	3120
Liujia	1574.5	3339	5.24833	8.3475	300	400	147200000	364316400	336	13345
Xiushui	3447.5	4080	62.6818	48.5714	55	84	247670000	572725200	80	3168
Baoshou	4375	5256	1.47854	25.0286	2959	210	1.7993e+08	388454682	261	7143
Xinzhuang	3897	1129	72.1667	40.3214	54	28	203640000	466816770	2146	2162
Daqingzui	2529	5189	14.05	28.8278	180	180	2.2815e+08	473256000	235	443
Guojia	1144.5	2258	3.815	7.52667	300	300	240030000	473275000	205	3152
Songhuajiang	489.5	878	1.28816	2.31053	380	380	142370000	391144200	250	3653
Dajiagou	4488.5	4245	17.1317	16.2023	262	262	185220000	425387200	80	1343
Dafangshen	2119.5	3573	8.478	14.292	250	250	185000000	723200400	420	2500
Chalukou	2085	1732	6.72581	5.5871	310	310	328180000	865532000	240	3326
Zhuchegnzi	1968	3458	6.56	11.5267	300	300	1.5139e+08	386568000	278	4525
Buhai	1511.5	1635	5.39821	5.83929	280	280	149040000	671046800	290	989
Tiantai	1369.5	1641	6.8475	8.205	200	200	2.43314e+08	446270000	410	1912
Caiyuanzi	1465	2587	7.325	10.7792	200	240	156110000	671142400	356	1392
Gudianzi	5939	3000	6.90581	3.48837	860	860	5.999e+07	283608000	2132	2200
Hupichang	8961.5	7323	11.9487	9.764	750	750	1.55193e+08	431723480	2235	799
Zuojia	11910.5	8090	56.1816	38.1604	212	212	1.0539e+08	275882640	3728	1490
Wulajie	6347	21000	31.735	105	200	200	316680000	696373056	300	250
Gangjiao	14411.5	11173	57.646	44.692	250	250	8.0891e+07	371715765	932	612
Jiangmifeng	6780	3896	39.8824	32.4667	170	120	121270000	345188740	1010	137
Daqingkou	4904.5	2780	32.2664	13.9	152	200	172220000	221149856	1065	1796
Dacuihe	4478.5	4395	1.69	14.65	2650	300	3.4268e+07	195097680	1580	667
Soudeng	2537.5	4966	7.25	27.5889	350	180	127220000	551272848	1535	432
Yuebei	3950	15220	9.40476	17.8848	420	851	3.116e+07	253000300	620	865
Wangqi	4173	4215	56.3919	56.9595	74	74	74530000	250215680	145	96
Kouqian	78199	118360	337.065	86.3942	232	1370	1.0853e+08	1450544550	6700	4925
Chalukou	10273	15520	28.5361	23.7672	360	653	2.1911e+08	361125000	1931	3962
Shuanghe	4539	16154	12.6083	109.891	360	147	92570000	265527400	200	439
Youyang	10618.5	594	53.0925	4.60465	200	129	63170000	325314000	124	1052
Beidahu	3800	9201	12.6667	66.1942	300	139	147620000	503414296	190	739
Yilaxi	1900.5	1430	9.36207	15.0526	203	95	100290000	490300000	320	1600
Wangchang	1410	4250	19.5833	45.2128	72	94	7.164e+07	687435840	900	5096
Xinzhan	17264.5	15280	25.7679	41.2973	670	370	113300000	453489205	3850	215
Tiangang	7821.5	9456	27.9339	25.5568	280	370	802660000	594135920	2300	1672
Baishanshi	19208.5	19828	36.9394	70.0636	520	283	110260000	559790000	10326	460
Piaohe	3229.5	3910	55.681	8.31915	58	470	221720000	427075000	215	331
Huangsongdian	11641.5	3825	65.4017	15.3	178	250	47860000	261870000	120	432
Tianbei	3942	2335	74.3774	20.8482	53	112	84060000	239588472	1120	220
Songjiang	3359.5	3687	42.5253	46.6709	79	79	86920000	134295014	321	123
Qingling	1757.5	2895	28.8115	48.25	61	60	104740000	175277882	217	105
Jiapigou	13328.5	15979	88.8567	66.5792	150	240	81870000	309120000	420	6457
Erdaodianzi	4430.5	5363	22.1525	69.6494	200	77	84110000	388290000	320	3350
Hongshizuizi	20973	20112	14.9807	13.663	1400	1472	93470000	664740800	1364	2272
Badaohezi	3825	5317	47.2222	69.0519	81	77	140220000	411939000	261	2014
Shangshan	3393	2752	11.2724	44.3871	301	62	1.0356e+08	230098000	602	1264
Fa'te	6129.5	7658	4.50367	38.8731	1361	197	230900000	463215950	405	2411
Baiqi	8939	8236	8.40922	19.6095	1063	420	149200000	384175800	3539	2326
Xihe	2715.5	3254	1.86121	40.675	1459	80	148700000	245047972	437	1102
Chaoyang	1882.5	1303	94.125	13.03	20	100	82480000	231594264	203	331
Xiaocheng	6687.5	5025	43.7092	32.8431	153	153	53750000	208860400	620	1536
Shangying	9999.5	3142	47.391	14.891	211	211	4.909e+07	145651836	3680	5714
Shuiquliu	4950	2521	12.375	6.3025	400	400	122430000	338196040	200	1239
Ping'an	9774	6673	5.43	22.3177	1800	299	132070000	369564932	1612	2625
Jinma	2116	2236	30.2286	15.9714	70	140	59870000	125062590	200	780
Kaiyuan	2407.5	3698	65.0676	36.98	37	100	41540000	230270625	26	1245
Yantongshan	28171	17050	62.6022	37.8889	450	450	264310000	549359223	4071	6710
Hongqiling	23182.5	17372	81.0577	35.4531	286	490	75950000	414764100	450	4095
Mingcheng	20842	25637	35.7496	39.933	583	642	132450000	607166858	752	7935
Shizui	8582.5	6837	47.6806	37.9833	180	180	130030000	418082000	810	558
Yima	3043	2134	31.6979	22.2292	96	96	78190000	189785466	100	208
Niuxin	2060	1991	37.4545	12.8452	55	155	164320000	423118080	186	785
Hulan	17144.5	3919	311.718	27.0276	55	145	324000000	356167500	980	396
Jichang	3256.5	4231	59.2091	17.6292	55	240	248900000	589987200	200	724
Songshan	2261.5	1700	5.65375	23.9437	400	71	71210000	155280032	80	124
Heishi	4285	4465	4.76111	49.6111	900	90	101440000	184170300	30	100
Chaoyangshan	3180.5	2478	62.3627	10.2397	51	242	119260000	226615200	268	1211
Futai	2117.5	1952	41.5196	21.6889	51	90	115550000	239540000	178	125
Quchaihe	4983.5	4286	4.61435	47.6222	1080	90	76160000	179737600	120	151
Shijiabao	10023	2935	24.871	7.28288	403	403	156270000	353999300	1500	6830
Guojiadian	36175	37037	36.8381	37.7159	982	982	120980000	686695800	10600	1900
Shimen	24403	12360	30.5038	20.9492	800	590	8.9775e+07	295282350	4620	1120
Shilingzi	14500	16558	53.7037	57.0966	270	290	1.7345e+08	361345600	1400	1650
Yehe	4419	4597	22.095	22.985	200	200	113400000	251142930	2000	500
Lishu	82046	99656	820.46	47.2751	100	2108	2.57454e+08	1445183600	19870	2800
Yushutai	11022	8103	24.4933	61.855	450	131	3.0502e+07	396871440	2000	402
Guojiazi	19045	21335	35.4655	39.73	537	537	3.0502e+07	396871440	1900	1819
Xiaochengzi	3875.5	7400	51.6733	49.3333	75	150	156230000	420890400	473	1800
Lama	3217	1200	6.434	15	500	80	141720000	303474600	170	240
Caijia	3200	2513	6.4	20.9417	500	120	90390000	298020000	360	85
Liujiaguanzi	2182	4280	14.5467	214	150	20	1.2326e+08	261706000	1135	36
Mengling	1971	3010	4.9275	334.444	400	9	61440000	153955200	480	1250
Wangfa	1181.5	1785	9.15891	20.2841	129	88	84500000	395808000	160	820
Donghe	1111	1220	3.65461	19.3651	304	63	164440000	267398400	481	180
Shenyang	1082.5	1320	14.2434	17.3684	76	76	89850000	232498800	110	132
Linhai	1000	4180	6.66667	11.1467	150	375	1.1049e+08	285973860	50	600
Xiaokuan	1865	3052	14.1288	92.4848	132	33	83620000	247484500	104	984
Yitong	62747.5	55510	37.0192	92.5167	1695	600	2.5956e+08	337424400	4510	426
Er‘dao	1271	1440	6.55155	7.2	194	200	6.042e+07	211518000	285	180
Yidan	3355.5	3030	22.37	5.05	150	600	320000000	255061170	420	713
Ma’anshan	1995.5	1398	9.50238	6.65714	210	210	126100000	320476028	351	1133
Jingtai	3840	4268	9.6	266.75	400	16	117350000	379737600	264	160
Kaoshan	3365	3669	14.6304	15.9522	230	230	106400000	303289848	500	268
Dagushan	6239	7040	20.7967	20.1143	300	350	1.1254e+08	390606048	1200	200
Xiaogushan	2365	4000	10.75	18.1818	220	220	110000000	274941000	413	362
Yingchengzi	7071	3103	14.142	4.43286	500	700	8.567e+07	428990400	2780	1260
Xiwei	1244.5	979	6.2225	4.895	200	200	460000000	149214660	350	250
Heyuan	3561	3986	1.7805	26.5733	2000	150	5.715e+07	251839350	105	378
Huanglingzi	1105	907	7.36667	6.04667	150	150	66910000	170720000	180	135
Er‘shijiazi	6278	6276	52.3167	52.3	120	120	92760000	320000000	100	310
Heilinzi	2228	3460	43.6863	9.03394	51	383	485960000	541960000	312	70
Taojiatun	2143	1820	42.0196	15.2941	51	119	360020000	1.03832e+09	87	187
Fanjiatun	53722	67989	53.722	51.5068	1000	1320	592010000	2801175000	8981	25398
Xiangshui	1513	2980	29.6667	135.455	51	22	242510000	415260000	10	910
Daling	2213.5	2115	4.61146	4.23	480	500	337550000	7.4592e+08	140	1200
Huaide	8675	9612	27.1094	27.4629	320	350	217620000	2160000000	900	3864
Shuangchengbao	5175	4870	43.125	27.0556	120	180	138460000	963780000	550	1368
Shuanglong	1882.5	2152	36.9118	35.8667	51	60	142360000	219120000	386	286
Yangdachegnzi	7334.5	7497	29.338	29.988	250	250	437960000	384850000	2230	60
Maochegnzi	2065	1601	36.875	61.5769	56	26	102090000	570000000	288	234
Bolichengzi	2021.5	2912	5.05375	72.8	400	40	1.192e+08	360650000	93	300
Chaoyangshan	3758	2315	25.0533	15.4333	150	150	183920000	407010000	316	765
Dayushu	1574	1027	31.48	20.54	50	50	132170000	882800000	323	128
Qinjiatunzi	9401.5	8411	36.1596	28.0367	260	300	2.087e+08	708930000	4475	3009
Bawuzi	2366	1924	29.575	24.05	80	80	1.0984e+08	346770000	290	2000
Shiwuzi	2995	2876	29.95	62.5217	100	46	103720000	314180000	130	256
Sangshutai	3249.5	3473	19.9356	21.3067	163	163	63120000	328600000	750	264
Maolin	6653.5	4435	34.1205	8.69608	195	510	140460000	355790000	500	1462
Shuangshan	6258.5	4760	46.0184	23.8	136	200	132530000	308040000	270	102
Ou’hu	5022	4680	62.775	9.36	80	500	132600000	237610000	118	268
Fuxian	2508.5	3092	29.5118	28.6296	85	108	86310000	2.4857e+08	35	425
Wangben	3617.5	3530	17.2262	34.2718	210	103	106460000	267870000	168	150
Bolishan	2240.5	1818	34.4692	22.725	65	80	81900000	100213000	210	88
Xinglongshan	1440	1460	24	11.0606	60	132	65700000	148632000	205	68
Dongming	2050	2621	31.5385	37.4429	65	70	96090000	180230000	70	727
Shoushan	11084	1550	1.11554	258.333	9936	6	138940000	431652000	510	10650
Dongfeng	80812	85647	12.0795	65.3794	6690	1310	108020000	1378146420	198	17502
Dayang	4559.5	3540	18.238	5.9	250	600	84940000	497431110	186	430
Hengdaohe	3348	8502	15.5721	10.1699	215	836	133060000	424920160	710	3460
Nadanbo	2851	2071	11.404	8.284	250	250	76140000	216839216	367	785
Houshi	2098.5	2252	41.97	8.97211	50	251	77200000	165024540	300	226
Yangmulin	1984	3570	9.92	17	200	210	90370000	196618260	68	410
Xiaosiping	2061	1762	8.244	5.87333	250	300	1.1923e+08	232160160	521	3518
Huanghe	2100	1890	42	94.5	50	20	1.0959e+08	289409120	775	139
Lalahe	1560	1500	31.2	75	50	20	88270000	159026778	460	782
Shahe	2185.5	2925	10.9275	49.5763	200	59	5.88e+07	133080168	326	1510
Nanjitun	8180	592	163.6	9.86667	50	60	98000000	272768800	150	3450
Daxing	1943	1101	38.86	18.35	50	60	90500000	131126400	371	280
Baiquan	25545	28374	202.738	133.211	126	213	149100000	523720000	538	5239
Jinlv	8206.5	7057	20.5162	17.6425	400	400	277090000	266470000	420	2141
An'shi	2229.5	2813	9.77851	12.3377	228	228	417800000	235070000	700	870
Liaoheyuan	4376.5	3114	72.9417	51.9	60	60	246030000	291908540	385	1054
Quantai	4036.5	3396	73.3909	56.6	55	60	56820000	138330000	132	140
Jian‘an	3807.5	3060	42.3056	34	90	90	460010000	225110000	175	796
An’shu	3442	2000	8.605	4.87805	400	410	2.454e+08	176110000	250	1639
Pinggang	11951.5	7494	239.03	149.88	50	50	40860000	102080000	980	761
Yunding	1948	2612	7.95102	108.833	245	24	1.6032e+08	1.5199e+08	400	658
Jinchang	4500.5	11409	56.2563	45.636	80	250	3.6787e+07	138209435	1200	1518
Yayuan	3790	4972	38.6735	33.1467	98	150	2.37e+07	135980000	803	736
Tiechang	17800.5	12916	16.4819	12.916	1080	1000	81000000	162500000	214	1975
Wujiangdao	17712	8049	19.68	7.31727	900	1100	131040000	248349300	866	2761
Kuaidamao	38178	4723	171.973	11.8075	222	400	107450000	187783302	2420	4968
Er'mi	8988.5	12850	105.747	25.7	85	500	9580000	280050575	120	2890
Guosong	5612.5	5480	42.1992	25.7277	133	213	54780000	184369560	452	3800
Shihu	2853.5	2304	49.1983	18	58	128	19860000	49064795	950	178
Daan	1968.5	1450	42.7935	18.125	46	80	117910000	103244456	310	1005
Guanghua	4588	4209	93.6327	66.8095	49	63	61070000	96498612	423	266
Xinglin	1900	1875	43.1818	42.6136	44	44	23400000	41328000	95	60
Ying'ebu	1889.5	1928	42.9432	41.913	44	46	31540000	87395600	168	230
Sankeyushu	3368	3824	53.4603	9.56	63	400	5.537e+07	111523000	89	482
Xijiang	1750	1404	70	56.16	25	25	33677700	139783594	300	200
Chaoyang	86175.5	90725	54.8889	49.9862	1570	1815	79650000	1634061528	1580	6356
Huinan	20991.5	27821	63.0375	55.642	333	500	226520000	563631222	955	6538
Yangzishao	4905.5	4980	25.4171	49.8	193	100	68540000	359038908	200	3902
Shansonggang	13651	12350	18.2013	16.4667	750	750	70210000	279037637	170	520
Shidaohe	3531.5	3440	35.315	34.4	100	100	75180000	240891480	80	576
Huifahe	3120	1805	20.8	12.0333	150	150	98510000	273136500	260	1587
Fumin	7337	7340	13.3158	20.5028	551	358	5.047e+07	236654670	331	403
Jinchuan	2055.5	2927	4.56778	7.6224	450	384	1.018e+08	180386940	66	522
Tuanlin	1560.5	2452	3.62907	4.71538	430	520	87200000	149780000	120	735
Qingyang	812.5	1027	6.77083	44.6522	120	23	47100000	182682800	180	1049
Linhe	69791	1487	49.2179	1.48108	1418	1004	1.01437e+08	1254022000	12467	8359
Sanyuanpu	6344	7790	28.8364	35.4091	220	220	1.7295e+07	437290000	620	1325
Wudaogou	2798.5	1203	19.434	14.6707	144	82	84530000	197328615	300	86
Tuoyaoling	3988.5	4475	120.864	89.5	33	50	222880000	204001600	620	1100
Gushanzi	7375.5	5420	56.7346	55.3061	130	98	157900000	260866260	380	266
Shengshuihezi	3070	2670	46.5152	53.4	66	50	145500000	338936740	500	235
Luotongshan	2590	2677	35.4795	25.9903	73	103	5.833e+07	113116319	75	212
An'kou	3524.5	3894	26.7008	53.3425	132	73	74780000	311547424	574	285
Xiangyagn	1897	1423	18.97	36.4872	100	39	74000000	223200000	121	124
Hongshi	2190.5	1262	44.7041	25.7551	49	49	35410000	92028020	121	150
Liangshuihezi	8006	5827	160.12	52.9727	50	110	5.964e+07	195246774	431	142
Hengtong	2098.5	2320	11.6583	40	180	58	1.6721e+07	123307800	46	50
Shancheng	21244	28241	17.557	23.2819	1210	1213	270710000	769045300	2520	270
Hongmei	36779	30723	4.97014	25.8176	7400	1190	433630000	653580000	1826	7830
Hailong	21148	13418	21.148	16.7725	1000	800	116590000	430302878	157	3212
Xinhe	3657	3260	63.0517	32.6	58	100	272010000	276663045	350	208
Shuguang	2138	3012	35.6333	79.2632	60	38	2.6237e+08	182974080	550	1200
Zhonghe	2419	1662	3.96557	2.72459	610	610	1.2319e+08	172256400	620	890
Heishantou	2518	2633	13.7596	8.83557	183	298	4.556e+07	188770734	268	3820
Shuidao	733	865	5.05517	8.65	145	100	87710000	125689518	166	1310
Jinhua	6593.5	1889	131.87	1.25933	50	1500	16240000	136739680	110	103
Yizuoying	1647	1785	23.5286	17.85	70	100	57840000	151701200	75	232
Kangdaying	1369	1459	3.25952	3.47381	420	420	69620000	180950200	107	546
Niuxinding	2008.5	3861	10.0425	3.28596	200	1175	89240000	420262612	258	810
Qingshi	967	969	38.68	38.76	25	25	34340000	1.00813e+08	75	351
Yulin	3001	3112	93.7812	97.25	32	32	5.657e+07	146132816	200	557
Huangdian	3541	3266	136.192	125.615	26	26	43900000	113372192	592	419
Toudao	4190	4684	68.6885	62.4533	61	75	136880000	368105300	120	770
Qinghe	5485	8029	64.5294	94.4588	85	85	114980000	294960675	623	1410
Taishan	1010	943	56.1111	52.3889	18	18	100410000	217305288	234	630
Caiyuan	2388	2446	41.8947	42.9123	57	57	76700000	176626872	125	2368
Dalu	1185.5	1165	11.855	11.65	100	100	37750000	108492878	130	603
Taiwang	6986	7053	60.7478	61.3304	115	115	2.3233e+08	312155129	2436	249
Qidaojiang	3752	5653	2.50133	3.76867	1500	1500	2.3233e+08	312155129	4000	2550
Liudaojiang	5045	4123	84.0833	98.1667	60	42	59540000	333239024	111	7690
Hongtuya	3229	2726	0.708114	13.63	4560	200	70900000	140101920	313	232
Sandaogou	1014.5	1015	2.38146	2.38263	426	426	1.509e+07	49304985	90	312
Wangou	10580	13058	80.7634	99.6794	131	131	411620000	667550000	920	3000
Songshu	8106	10168	67.55	67.7867	120	150	455810000	369169095	1010	5336
Zhazi	6876	6482	98.2286	92.6	70	70	166420000	273416000	1429	1423
Shiren	7154	14605	71.54	139.095	100	105	623260000	334992224	3110	2650
Dayangcha	2099.5	1430	41.99	28.6	50	50	9.867e+06	22991332	160	920
Dashiren	2305	2106	38.4167	35.1	60	60	62370000	118104480	375	238
Fusong	42680	58692	71.1333	113.965	600	515	31140000	836774820	23920	9158
Songjianghe	52841.5	67832	21.1366	27.1328	2500	2500	12460000	1088631000	6226	15162
Quanyang	37586.5	26753	60.6234	43.15	620	620	21980000	453301520	969	10720
Lushui	36604	23292	19.722	6.36741	1856	3658	42920000	532958165	3000	5368
Xianrenqiao	2847.5	10995	14.2375	54.975	200	200	2.971e+07	148356864	609	850
Wanliang	6278.5	12310	51.4631	84.3151	122	146	87360000	272864280	111	3080
Xintunzi	1849	2923	30.3115	47.918	61	61	1.509e+07	62790072	270	501
Donggang	9358.5	6542	6.239	11.7451	1500	557	54680000	182698500	310	1200
Manjiang	2094	1986	20.94	1.76533	100	1125	18430000	27449800	380	198
Beigang	8437.5	8760	33.8855	35.1807	249	249	48070000	155687312	205	1195
Xingshen	3188.5	5688	53.1417	21.8769	60	260	30680000	134901000	150	245
Jingyu	52935.5	59663	105.871	66.2922	500	900	20820000	385730100	1361	456
Sandaohu	1727	1174	4.3175	7.3375	400	160	28200000	83176128	165	518
Longquan	2971	1621	14.855	9.53529	200	170	14100000	59931157	619	2323
Naerhong	3316	2473	16.58	66.8378	200	37	14620000	47152000	326	60
Huangyuankou	1610	1146	12.88	9.168	125	125	14160000	73146885	209	360
Jingshan	4724	4200	31.4933	28	150	150	1.4876e+07	84233872	318	1109
Chisong	150	1568	6.81818	7.12727	220	220	8681975	44894298	50	37
Changbai	31952.5	27684	63.905	69.21	500	400	39450000	481117388	210	2135
Badaogou	4904.5	5238	21.3239	22.7739	230	230	33000000	93597857	800	682
Shishidaogou	2020.5	2232	5.46081	6.03243	370	370	20600000	37303200	514	45
Baoquanshan	1182.5	1275	9.69262	10.4508	122	122	16350000	41598144	200	139
Malugou	3184	2988	1.99	1.8675	1600	1600	61330000	79505472	1134	927
Xinfangzi	1702.5	1740	3.405	3.48	500	500	20400000	82998555	150	195
Huashu	12606	8876	46.1758	32.5128	273	273	77080000	135966900	752	1536
Liudaogou	1587	4089	22.6714	58.4143	70	70	101370000	195395200	440	4021
Weishahe	1701	1520	32.0943	26.2069	53	58	24210000	26090750	420	1316
Huangshan	3850.5	2634	75.5	51.6471	51	51	235380000	58299224	680	418
Naozhi	1467.5	1267	28.7745	24.8431	51	51	7.243e+06	42991890	278	1008
Sidaogou	1356	892	27.12	29.7333	50	30	44600000	84584379	133	512
Dawa	4586.5	4480	36.692	8.96	125	500	1.0029e+08	614985543	240	880
Shanyou	3000	3120	30	78	100	40	102750000	274660000	490	141
Maoduzhan	4563	5010	22.815	25.05	200	200	91780000	310900200	320	795
Qianguo	40229.5	120625	25.6729	75.3906	1567	1600	1.06732e+08	983957760	15454	31321
Changshan	16061	33698	14.2511	53.4889	1127	630	8.2028e+07	845640000	3265	7615
Haibo	29103	8655	63.2674	18.8152	460	460	46217008	323016660	10	22
Wulantuga	4730.5	5642	4.7305	5.642	1000	1000	280000000	323437500	741	1027
Chaganhua	3017	6003	33.5222	17.1514	90	350	94420000	211108625	487	40
Wangfuzhan	8288.5	8830	29.6018	31.5357	280	280	131500000	324577500	2500	1850
Balang	2073.5	2157	17.572	26.9625	118	80	1318000000	359071500	101	176
Halamaodu	2443	2603	1.78321	19	1370	137	105500000	305790600	86	950
Changling	7470	57700	5.91918	52.4545	1262	1100	90000000	991185720	1315	26112
Taipingchuan	19379	30182	19.379	27.4382	1000	1100	57200000	316498500	3296	8050
Jubaoshan	2760	3780	3.91489	5.25	705	720	162680000	380673000	610	820
Taipingshan	2460	5150	48.2353	18.3929	51	280	150000000	272941800	980	356
Qianqihao	3885.5	2682	25.9033	17.6447	150	152	100000000	374224950	20	925
Xin'an	6418	6430	91.6857	12.86	70	500	90450000	484226219	780	120
Sanqingshan	2802	4196	46.7	30.4058	60	138	132260000	383458152	8	1286
Daxing	2492.5	2010	44.5089	4.32258	56	465	77500000	279758400	30	135
Beizheng	3271	3325	5.45167	5.54167	600	600	61960000	145824690	122	298
Liushui	1319.5	2456	26.39	22.5321	50	109	104500000	327136356	200	386
Yongjiu	1336	2120	25.6923	2.70064	52	785	88000000	212796544	63	225
Lifasheng	2199	1940	3.665	27.7143	600	70	85000000	164101000	100	140
Qian'an	44090	80122	7.7815	64.0976	5666	1250	336020000	774456000	2500	28796
Dabushu	3935	3971	10.0897	26.4733	390	150	42760000	165600000	175	580
Shuizi	4112	1560	11.7486	4.45714	350	350	129660000	194735000	700	620
Rangzi	2450	4018	6.125	26.7867	400	150	99720000	282520000	180	325
Suozi	1491.5	1652	8.52286	9.44	175	175	34560000	375030000	80	630
An'zi	2087.5	1958	10.4375	9.79	200	200	125000000	271162400	150	447
Sanchahe	54330	2305	27.7194	1.83958	1960	1253	496940000	1283089500	6890	2102
Changchunling	7798	9575	25.9933	31.9167	300	300	129860000	541852122	1560	707
Wujiadian	18605	19330	67.6545	70.2909	275	275	361010000	426966400	3550	215
Taolanzhao	6821.5	5410	22.7383	18.0333	300	300	197820000	493080200	2040	4687
Caijiagou	4266	5260	9.48	10.52	450	500	182940000	403184000	800	3100
Gongpengzi	3701.5	4886	12.3383	16.2867	300	300	134380000	460851864	2670	8160
Sanjingzi	5125	8298	42.7083	69.15	120	120	182940000	537857200	3100	1336
Zengsheng	4400	4660	11	11.65	400	400	197940000	390609000	100	460
Xinwanfa	2134	3091	10.67	15.455	200	200	165550000	422800000	12	354
Dalinzi	2899	3482	16.4716	19.7841	176	176	139160000	222479250	500	256
Xinyuan	1587	1828	15.87	18.28	100	100	75350000	168513800	100	175
Ping'an	6172.5	3535	30.8625	17.675	200	200	95820000	237123900	1477	57
Qingshan	1211	670	7.12353	3.94118	170	170	71000000	160776000	312	40
Linhai	1065	1350	21.3	27	50	50	72120000	129217280	92	420
Taohe	1695	1344	16.1429	10.3385	105	130	72220000	210012000	290	369
Pingtai	2574	4315	3.92977	6.58779	655	655	73800000	221884000	420	255
Daobao	2515	2066	61.3415	50.3902	41	41	64120000	155719200	130	100
Lingxia	10657.5	5877	33.3047	5.24732	320	1120	119182716	296693523	1534	1221
Zhenlai	72248	81230	12.3522	60.6194	5849	1340	9.9402e+07	885249500	520	7890
Tantu	5827.5	9893	23.31	61.8312	250	160	86480000	247612500	672	442
Dongping	2769.5	2673	18.9692	18.3082	146	146	46130000	88272000	30	96
Datun	6234.5	6419	17.8129	18.34	350	350	81020000	218730000	1200	145
Yanjiang	1073.5	1697	10.4223	11.0915	103	153	16820000	61395100	104	46
Wukeshu	2995	2155	55.463	89.7917	54	24	43640000	118762000	50	237
Heiyupao	447	332	8.76471	9.48571	51	35	70870000	147254000	100	92
Kaitong	81393	61205	10.3699	38.2531	7849	1600	41550000	1020888000	3575	960
Zhanyu	14800	8048	9.86667	5.36533	1500	1500	68450000	408888000	2860	40
Shuanggang	470	575	7.83333	9.58333	60	60	57350000	91969500	2	6
Xinglongshan	3170	3625	0.880556	6.04167	3600	600	45870000	250356912	120	56
Bianzhao	3132.5	2800	13.9222	12.4444	225	225	77890000	137132500	601	57
Hongxing	2681	2220	53.62	5.55	50	400	60590000	142318000	20	45
Xinhua	3263.5	4020	46.6214	50.25	70	80	84000000	202425200	10	55
Wulanhua	3143	4670	10.4767	15.5667	300	300	85730000	259350000	26	30
Wafang	2398	3301	16.6528	36.6778	144	90	91330000	2.0995e+08	100	396
Wanbao	24246.5	12540	202.054	418	120	30	2.945e+07	237376000	3500	65
Heishui	4403	4760	44.03	39.6667	100	120	70070000	192097500	450	102
Najin	1990	1164	22.1111	8.31429	90	140	77150000	160752000	780	74
An'ding	2578	1628	28.6444	13.5667	90	120	101170000	206215200	40	86
Yueliangpao	3259.5	3402	43.46	85.05	75	40	70000000	190702253	901	20
An'guang	17318.5	31711	19.9063	32.3582	870	980	150000000	670950000	3500	998
Fengshou	1148.5	986	5.22045	9.86	220	100	36820000	42780000	58	100
Xinpingan	2054	1740	27.3867	8.28571	75	210	30000000	73168000	400	300
Liangjiazi	1800	1635	15	46.7143	120	35	70320000	136422000	360	1680
Sheli	3820	7050	40.2105	58.75	95	120	98500000	162724800	1800	485
Dagangzi	1523.5	1243	21.7643	17.7571	70	70	27410000	48135235	120	150
Chagan	1506.5	1989	20.0867	24.8625	75	80	38700000	66392700	100	50
Longzhao	1265	1891	8.43333	12.6067	150	150	52000000	93381280	10	29
Taishan	645.5	749	9.49265	44.0588	68	17	110000000	163090154	80	185
Xiaoying	1550	2408	55.3571	86	28	28	93330000	323864800	230	1608
Yilan	1700	3425	56.6667	114.167	30	30	86780000	380987000	100	3771
Sandaowan	1760	1568	58.6667	52.2667	30	30	11890000	59830000	200	606
Chaoyangchuan	25182	24107	27.1066	25.9494	929	929	11890000	59830000	604	6125
Yueqing	2198.5	175	3.61595	0.287829	608	608	2.754e+07	7.767e+07	56	1000
Shiyan	19761	4210	94.1	15.1439	210	278	4.30145e+07	205140000	1800	3827
Chang'an	3148	1775	224.857	27.3077	14	65	1.594e+07	84155865	550	1130
Liangshui	4602.5	3236	7.67083	21.8649	600	148	13720000	64590000	340	1128
Dashitou	29778	36873	48.7365	38.4094	611	960	75910000	303965600	4591	1401
Huangnihe	7480.5	12600	8.69826	14.6512	860	860	2.2134e+08	165879600	6125	2640
Guandi	9459	11860	22.7928	23.72	415	500	8.3288e+07	480601632	1470	1950
Shaheyan	1921	2600	14.2296	32.9114	135	79	65210000	184883300	150	889
Qiuligou	3724	2938	28.6462	19.0779	130	154	68380000	76152200	688	251
E'mu	3478	2442	17.8359	12.5231	195	195	5.08e+07	118241400	442	230
Xianru	2726.5	2911	20.347	14.9282	134	195	118470000	130486174	1120	2135
Dapuzhaihe	2274.5	3506	15.1633	23.3733	150	150	87400000	94297500	590	164
Yanminghu	2540	3079	12.7	61.58	200	50	89200000	137672800	400	754
Jiangyuan	2452.5	2031	24.525	20.31	100	100	81270000	120010400	633	428
Jiangnan	6000	680	100	11.3333	60	60	157430000	423432100	5000	9828
Chunhua	6317	1452	63.17	11.1692	100	130	3.092e+07	102857876	1141	1000
Jingxin	2383	907	24.3163	12.2568	98	74	11290000	34630750	259	16
Banshi	2299	1302	20.5268	11.2241	112	116	10590000	47392800	1510	1187
Ying'an	13715	385	139.949	3.92857	98	98	172360000	510950000	3910	1184
Kaishantun	19133.5	9057	47.8338	31.8908	400	284	3.6576e+07	96250780	50	340
Taotougou	8133.5	4815	45.952	96.3	177	50	31220000	186259050	300	211
Sanhe	840.5	680	2.80167	2.26667	300	300	5660000	16150000	10	20
Dongshengyong	2748.5	896	27.485	8.37383	100	107	34500000	57193280	10	664
Zhixin	2345.5	1005	335.071	143.571	7	7	35930000	9.99839e+07	138	372
Bajiazi	2606.5	1836	11.8477	5.90354	220	311	18472000	66124900	96	395
Fudong	725	3447	1.8125	31.0541	400	111	1.9085e+07	44404000	232	747
Toudao	8915	3023	29.7167	9.18845	300	329	2.817e+07	198908966	124	1754
Xicheng	3859.5	3217	17.5432	30.6381	220	105	1.674e+07	64885272	311	381
Nanping	717.5	796	25.625	26.5333	28	30	15900000	33681570	58	368
Dongcheng	1089.5	196	14.1494	8.90909	77	22	17030000	65913280	54	270
Chongshan	736.5	564	24.55	17.625	30	32	4550000	18687420	32	158
Longcheng	3545.5	2018	0.864756	14.4143	4100	140	28340000	154676200	317	1127
Wangqing	6140	8736	5.96117	10.92	1030	800	15080000	141113000	350	320
Daxinggou	2266.5	1390	32.3786	19.8571	70	70	18440000	132250000	220	1182
Tianlingqiao	4519	2360	33.4741	17.4815	135	135	27290000	139104700	1600	964
Luozigou	5845	5174	34.5858	30.6154	169	169	37820000	128684655	561	1440
Baicaogou	13715	3854	81.1538	31.0806	169	124	41000000	106352592	35	481
Chunyang	5841	6098	36.9684	38.5949	158	158	18120000	107660000	710	71
Fuxing	1691.5	1482	22.5533	19.76	75	75	9740000	46660240	220	20
Dongguang	889	1150	11.8533	15.3333	75	75	24780000	119938200	169	1025
Mingyue	54631	59800	10.1791	74.75	5367	800	1.0461e+08	912047311	5658	345
Songjiang	11242	14950	12.8922	17.1445	872	872	57920000	333474900	1301	310
Erdaobaihe	41044.5	3617	31.3317	2.76107	1310	1310	6.9988e+07	43890000	3935	591
Liangjiang	3963	4730	2.83071	3.37857	1400	1400	34800000	148813200	640	230
Shimen	2627.5	2533	17.9966	17.3493	146	146	19710000	85692000	830	112
Wanbao	3765	3824	19.8158	20.1263	190	190	23520000	100540000	793	120
Liangbing	2526.5	2550	0.802063	8.5	3150	300	11330000	80638650	1087	122
