# Supplementary material for: Small towns shrinkage in the Jilin Province: A comparison between China and developed countries
Source: PLoS One. 2020 Apr 13;15(4):e0231159. doi: 10.1371/journal.pone.0231159 (PMC7153881; doi:10.1371/journal.pone.0231159)
Supplement: S2 Table — (XLSX) [file pone.0231159.s002.xlsx]

## Sheet: Sheet1
Towns	Proportion of migrant population	Proportion of youth population	Proportion of rural population	Proportion of elderly population	Secondary and tertiary sectors employment	Total industrial output value	Primary sector employment	Number of medical facilities	Number of educational facilities	Distance from the nearest central city	Percentage of unused land	Road network density	Percentage of forest land	Percentage of industrial and mining land
Zuojiang	0.128963	11.929	0.688607	9.97805	10583	61425	7416	1	5	37408.8	45.7358	0.000272075	1	0
Zhixin	0.333213	5.71119	0.86395	12.1011	3839	87158	5150	1	1	37254.1	78.4604	0.00056162	1	0
Zhenlai	0.0642442	11.235	0.212888	7.40163	21724	413406	14793	7	27	38121	47.0635	0.000651944	0.600122	0.00368531
Chang'an	0.0793855	7.72052	0.640178	12.3092	1682	139642	2873	4	0	26088.7	73.1378	0.000892549	0.994698	1.40695e-05
Yingjun	0.321669	13.2101	0.707601	6.26019	5568	300000	4346	1	9	15159.2	3.68407	0.00244012	0.282122	0.717878
Ying'an	0.458752	8.96914	0.9858	9.09368	9735	446245	872	1	1	48481.5	85.2908	0.00033684	1	0
Yima	0.0660948	13.5131	0.83306	8.61111	2221	58903	4266	1	5	84689.6	70.7499	0.000163161	1	0
Yitong	0.0916616	12.3036	-0.246939	7.38441	7100	52000	8812	5	15	76898.9	15.7124	0.00139681	0.927559	0.0724415
Yangdachengzi	0.0641892	12.2051	0.845486	8.10225	6820	3826	19393	2	8	89023.4	1.63264	0.000233819	1	0
Yantongshan	0.0959036	11.9492	0.681189	8.47562	16140	334200	12340	3	10	76390	48.1022	0.000813372	1	0
Xinglong	0.0197199	15.7545	0.881858	7.15204	1637	185	4631	1	5	90110.9	23.3091	0.00159393	0.688914	0.0243847
Xinglongshan1	0.319278	12.3242	0.567192	7.07687	20418	7700	1326	3	14	16381.9	51.7975	0.000314838	0.31355	0
Xinglongshan2	0.0132093	13.9259	0.804929	6.05915	2184	378	10921	2	4	85153.5	0	0.00303378
Xingshen	0.0445903	14.5105	0.426728	8.8062	2260	13552	3512	1	2	83235.8	80.0395	0.000202651	1	0
Xinzhuang	0.0281982	14.288	0.968476	7.51515	9214	14302	10425	2	11	172644	1.18358	0.000266198	0	0
Xinpingan	0.0288626	11.9058	0.83829	8.3882	607	13364	3150	1	1	73098	81.4225	0.000299214	0.215568	0
Xinhe	0.029947	13.6062	0.86225	7.70342	3445	28690	9376	1	7	135204	33.1194	0.000161694	1	0
Xin'an	0.0163798	15.5679	0.838564	5.95196	5113	7080	25270	1	3	142809	26.6664	0.000793765	0.362195	0
Xihe	0.044758	14.0168	0.892939	8.02593	4033	63211	10021	0	4	46137.2	22.2075	0.000258029	0.973377	0
Xiyang	0.0659679	10.8115	0.972204	8.61045	3386	163650	13338	1	3	40913.4	73.418	0.000605753	0.992136	0.00786391
Xixin	0.355703	14.4928	0.674766	6.26613	4847	2380000	2768	1	4	13537.3	4.58471	0.00278345	0	1
Xiwei	0.0228796	14.1829	0.91716	6.75318	1400	500	5700	0	0	75924	48.4991	0.000824957	1	0
Xijiang	0.0567461	10.7077	0.889995	7.90921	4575	17877	3972	1	1	36032.7	60.2769	2.79021e-08	1	0
Wujiazhan	0.019166	14.8484	0.460387	7.97061	17402	980	11700	1	7	66530.8	12.4254	0.000394559	0.41828	0
Wudaogou	0.0404219	11.3907	0.929797	7.65269	1850	13200	10081	1	2	86784.3	59.878	0.000521458	1	0
Ou‘hu	0.0468678	16.4196	0.824423	6.40516	1015	6825	10470	1	10	86707.3	18.2455	0.000740993	0.669789	0.0378033
Weishahe	0.126414	9.21946	0.640322	12.6697	1240	193926	1569	1	1	32301.2	91.8285	0.000438791	1	0
Tuoyaoling	0.0541061	12.0687	0.66979	7.33533	1762	100081	5376	1	1	90690.1	57.9705	0.00089198	1	0
Toudao	0.108385	7.59967	0.654514	12.1363	3790	22681	7656	1	2	66331.7	77.7085	0.000183139	1	0
Tianqiaoling	0.316459	10.017	0.732123	9.01353	1912	23109	8396	1	3	102357	92.128	2.98372e-05	1	0
Tiangang	0.110314	12.8743	0.690018	8.13688	11245	386400	3954	1	8	40229.7	79.7469	0.000717136	0.998302	0.00169813
Tianbei	0.0626353	11.8184	0.880029	8.37683	2455	79200	9692	1	5	39325.5	74.1003	0.000233724	0.995455	0
Taiwang	0.150945	10.5145	0.129367	9.66077	6301	178192	5315	2	2	16031.2	92.5408	0.000462858	1	0
Taipingshan	0.0276462	15.111	0.770356	6.47668	2550	1700	14800	1	8	108244	3.56031	0.000406736	0.337426	0
Shuizi	0.0221405	11.1972	0.879602	6.74718	5018	866612	9800	1	6	75052.9	35.2735	0.000363812	0.176126	0.0113122
Shuangshan	0.0674659	15.9112	0.825328	6.58616	4052	10000	13824	2	4	75737.2	13.0355	0.000353881	0.680239	0
Shoushan	0.114955	13.401	0.954567	6.90467	10887	889049	9320	1	2	14017.8	28.8968	0.00109801	1	0
Shiyan	0.107334	6.16601	0.529241	13.4519	6918	162030	1145	1	2	29169.1	86.0186	0.000981031	1	0
Shihu	0.0805459	12.122	0.273873	10.3559	796	9656	1391	1	0	14721.4	97.6258	1.4308e-08	1	0
Shangying	0.0636207	10.6559	0.883353	11.2994	1477	142546	4699	2	5	63030.3	43.7386	0.000962239	0.387509	0.0349844
Shimen	0.312456	11.949	0.439023	7.29908	7312	564410	5410	0	2	15454.9	46.6022	3.23028e-08	1	0
Sankeyushu	0.0729262	13.1267	0.663291	7.41112	2047	4470	4685	1	1	71414.2	4.15263	1.85794e-08	0.9039	0
Sandaowan	0.165735	10.5152	0.737924	9.77489	3282	2783	2397	0	2	71543.6	86.389	0.000381154	1	0
Sandaohu	0.135359	11.2057	0.914238	9.86957	1100	4780	6411	1	1	48648	93.518	0.000378543	1	0
Sanchahe	0.217936	14.6257	0.92979	6.82012	48634	1698327	18572	3	13	96550.2	95.0718	0.000447927	1	0
Quantai	0.056508	11.7056	0.791593	8.09129	3579	48800	2037	1	4	17253.7	21.3317	0.000626963	0.90014	0.00651721
Qucaihe	0.102985	11.131	0.632702	9.00474	4155	50613	3020	2	2	66846	34.6084	0.00112272	1	0
Qiuligou	0.085062	12.8745	0.44847	9.65865	750	20132	2590	0	1	161904	82.5942	0.00056033	1	0
Qian’an	0.120439	12.6877	0.138241	6.61254	18353	997402	5026	7	27	62149.2	0	0.000556109	#DIV/0!	#DIV/0!
Pinggang	0.0321612	10.3212	0.64377	9.67238	3288	37018	3366	2	4	16314.8	1.44993	0.00172981	1	0
Ping‘an	0.105523	11.2748	0.768732	7.32951	5752	285139	12352	1	11	97024.5	36.0552	0.000150323	1	0
Ping’an1	0.064072	14.2866	0.825579	8.13565	3918	2632	5862	1	3	29028.9	9.09634	0.00118402	1	0
Piaohe	0.0527298	14.9931	0.865028	6.90809	8438	23400	6614	1	4	84504.2	29.3478	0.00075276	0.98204	0
Nantunji	0.0299312	13.5203	0.97563	7.46141	4150	119114	11030	1	7	43390.7	93.405	0.000422257	1	0
Najin	0.0403012	13.7135	0.922099	7.80102	1280	550	10632	1	0	62368.4	90.315	0.000540505	1	0
Mingyue	0.204311	10.0516	0.0787812	10.8329	3415	290540	11455	4	11	87918.2	21.8172	0.000545695	1	0
Longtongshan	0.0273143	13.0025	0.792465	6.44139	2498	32553	3504	1	2	108014	81.1478	0.000308756	1	0
Longcheng	0.238791	7.44193	0.862917	10.887	2128	6211	8817	0	1	80740.6	85.6018	0.00093321	0.994426	0
Liuhe	0.089136	11.5544	0.986099	7.72583	33342	341457	9873	7	12	104405	92.8231	0.000533802	1	0
Liaoyuanhe	0.0307079	12.3945	0.909321	7.78572	7838	29810	9826	1	5	29002.3	11.1016	0.00015586	0.861188	0
Liangbing	0.0363511	9.70896	0.604283	11.7681	1120	7859	1915	1	3	98954.5	41.4521	0.000706811	1	0
Liangshui	0.197826	6.22074	0.189785	11.3294	2565	65369	2874	2	1	28160.8	71.3865	8.96602e-09	0.403309	0
Liangshuihezi	0.0521975	13.7809	0.628972	6.59843	3730	8487	4367	1	4	93926.9	78.371	0.000905838	1	0
Lishu	0.147849	11.3091	0.334962	7.15548	17548	358500	19865	4	20	16574.5	7.39047	0.000419829	0.417027	0
Lamamiao	0.0604265	14.1083	0.961171	7.66174	4397	1900	11107	1	5	25427.6	3.12215	0.00380563	0.372485	0.627515
Kuaidamao	0.154062	11.8344	0.705457	6.78488	6418	124500	3980	2	6	41783	23.1921	0.000347836	0.999013	0.000986641
Kuoqian	0.176943	11.0078	0.165138	9.94654	7964	88745	10351	4	19	26844.2	74.5521	0.000961073	1	0
Kaiyuan	0.051442	14.7808	0.845039	6.49683	3436	36214	9012	0	7	86695.5	47.7429	0.00181988	1	0
Kaitong	0.110311	12.1486	0.400597	8.10707	13335	308	25306	7	28	87871.8	73.4224	0.000198478	0.996843	0
Kaishantun	0.342862	4.93794	0.147977	12.9977	5800	2150	2375	0	1	19030.4	56.6372	0.000718444	0.423895	0.010932
Jingxin	0.30355	5.24531	0.6709	13.582	496	23945	1271	1	0	56255.4	40.3323	0.0023806	1	0
Jinghua	0.0669566	14.0184	0.838257	7.21149	1644	49216	5614	1	1	115446	88.8082	0.000243339	1	0
Jinma	0.0671218	14.832	0.830824	6.63968	826	73311	7056	0	1	106625	41.0207	0.000915355	1	0
Jiangyuan	0.0986435	13.8578	0.733044	8.82257	1790	12790	3647	0	0	154021	82.6201	0.000295897	1	0
Jiangnan	0.149122	13.295	0.976501	9.26183	6395	356100	10737	1	1	143838	79.8764	0.000345085	0.956599	0.00476049
Jian'an	0.0342583	13.6108	0.885706	7.04328	3840	120638	7893	0	5	20664.1	53.6348	0.000687949	1	0
Jichang	0.077121	12.3318	0.87404	7.87186	10482	56487	8143	1	5	94987.6	92.4734	0.000249085	0.997972	0.00202849
Huangsongdian	0.0649266	11.5231	0.665413	10.6997	3195	97342	4471	1	5	100882	48.29	0.000452154	1	0
Huangnihe	0.111809	11.0311	0.314994	12.2804	5880	161833	6180	0	3	173675	85.9835	0.000408042	0.974794	0
Huashu	0.0579274	9.69218	0.41682	13.5164	6357	27313	5066	1	2	85824.4	1.04209	0.000516174	1	0
Huajia	0.0193227	13.2988	0.909584	8.21477	11000	306200	8714	3	13	52833.9	7.56716	0.00124308	0.924301	0.0756993
Huashan	0.130029	11.8805	0.552801	13.0202	1356	148821	2886	0	1	33275.5	79.9319	0.00048053	1	0
Huadian	0.051562	12.6953	0.67596	8.51132	997	25432	3714	1	6	27756.9	87.3316	0.000650423	1	0
Hulan	0.0797556	14.561	0.855993	7.09394	7438	129596	6670	2	7	95512.8	85.5052	0.000382189	1	0
Houshi	0.0525398	15.2767	0.84162	7.96058	5389	14560	3590	1	5	32700.7	50.7977	0.000207514	1	0
Hongxing	0.0538444	13.6646	0.805212	7.2663	441	250	7583	1	2	68884.9	30.4068	0.000425343	1	0
Hongtuya	0.0800264	12.6496	0.793782	11.1321	1598	28213	5232	1	1	25290.6	52.5745	0.00047778	0.266955	0.00591594
Hongshi	0.0424233	12.6873	0.871408	6.65292	970	14092	5612	1	2	76069.2	67.7251	0.000437114	1	0
Hongqiling	0.184582	11.0922	0.431135	9.85219	13601	501282	4358	2	4	103150	85.8177	0.000308103	0.999377	0.000623406
Hongmei	0.0335845	9.09214	0.222084	7.79302	24907	193238	3035	2	3	118958	42.7209	0.000241652	1	0
Heilin	0.011876	13.3679	0.92451	7.81068	10586	3191	16136	1	4	72998.9	10.4348	0.00117704	1	0
Heyuan	0.048156	14.1096	0.786799	6.85985	2147	500	8500	0	2	103044	5.25792	0.000270193	1	0
Halamaodu	0.0272165	15.1582	0.835918	7.00249	2280	56220	10478	1	1	41604.9	24.7291	2.40406e-08	0.978695	0
Huanghua	0.0548073	12.1736	0.524997	9.00332	1858	16630	3247	1	4	64009.6	84.2423	0.000309304	1	0
Futai	0.0575818	13.5253	0.889555	6.48332	4180	24256	4150	1	2	100690	41.2246	0.000243213	1	0
Fuxing	0.185549	11.4927	0.723868	8.95034	408	4946	2949	1	2	86038.8	94.6483	0.00019206	0.997922	0
Fengshou	0.0390099	10.9387	0.879815	8.29246	443	13364	5415	1	2	63910.2	53.9849	3.02241e-08	0.341601	0
Fate	0.041958	13.729	0.757926	8.21471	3772	115897	16589	2	6	70656.7	4.77563	0.000262681	0.800772	0
Er'mo	0.260172	9.82991	0.492696	8.68351	5722	240515	5510	2	6	57914.1	80.1275	0.000894806	1	0
Er'daobaohe	0.156961	12.2313	0.395049	8.45335	460	68444	1705	2	4	144136	97.7872	0.000133933	0.995155	0
E'mu	0.106244	13.2511	0.744774	7.72071	985	22985	386	1	1	178227	77.7556	0.000120099	0.973838	0
Dongshengyong	0.288729	4.9978	0.836526	13.9088	611	14327	3296	1	0	22642.9	56.0459	0.000427127	0.988267	0
Donggang	0.401491	8.19891	0.215964	9.43375	2040	320	7470	0	0	108934	97.3666	0.000271632	0.978328	0.000512401
Dongfeng	0.124479	12.4332	0.164004	8.0563	13829	341346	7135	4	17	43716.2	30.3501	0.00189712	0.960593	0.039407
Dongcheng	0.201607	4.28428	0.9	12.5516	1990	15728	2286	0	2	44765.9	63.2312	0.000447649	0.978383	0
Daobao	0.111443	12.3705	0.839596	7.72226	746	320	5210	0	2	22753.7	24.4035	0.00126863	0.563119	0
Dayangcha	0.139315	10.8028	0.410552	15.2007	1366	78381	735	1	1	27150.6	93.2302	0.000423732	1	0
Daxing1	0.0617104	15.1959	0.901087	7.97055	3071	69344	4152	1	3	32078.2	37.4958	0.000330291	0.472178	0.00391215
Daxing2	0.0135064	14.3143	0.930978	6.0008	2120	60000	12550	2	3	155185	26.1861	0.000757694	1	0
Daxinggou	0.184003	8.57309	0.875815	10.1689	3143	205301	8153	1	0	78096.3	79.2626	0.000127981	0.99916	0
Dasuihe	0.0646701	12.2317	0.691968	8.34122	3520	7769	3623	1	5	16487.5	48.0255	0.000886939	1	0
Dakouying	0.0760841	12.6928	0.855622	9.49883	4970	110240	5060	1	3	35192.9	29.2812	0.00110495	1	0
Dagangzi	0.0530685	11.3808	0.817849	7.81841	1160	13364	3120	1	1	63756	72.1374	0.000184743	0.363923	0
Da'an	0.163578	13.5453	0.795169	7.78017	1850	145992	1800	1	1	55176.4	79.7895	0.000124839	1	0
Chunhua	0.259151	7.7452	0.731111	8.84732	2030	23945	3375	0	1	102492	94.8492	0.00015376	0.994342	0.00178587
Chongshan	0.391724	6.75862	0.39485	9.14943	368	40	1386	1	0	105863	85.2263	0.000580402	1	0
Chengxi	0.518084	12.9532	0.653807	5.83446	13604	143031	4320	0	17	11735.7	4.60262	0.00439386	0	1
Chaoyang	0.0399501	13.7698	0.907293	7.61086	1900	55259	7211	3	4	60730.4	26.2966	0.00115398	1	0
Chaoyangshan	0.0568994	12.1358	0.854935	7.84772	3031	85901	5512	2	2	109991	59.5929	0.00134454	1	0
Bolishan	0.0219175	14.4851	0.702065	7.38337	674	200	6450	1	6	100423	18.9993	0.000374133	0.836844	0
Baoshou	0.0218633	15.0407	0.836052	7.45441	12153	43125	8273	1	4	135299	1.59979	0.000675906	0.394585	0
Banshi	0.4739	8.01537	0.765067	7.37944	959	35000	2728	1	0	40483.3	55.866	0.000494145	0.986698	0.0133024
Baicaogou	0.269736	7.26241	0.595296	10.6386	1235	56113	5652	1	2	55003	80.4279	0.000717579	1	0
Baiquan	0.117293	12.3817	0.534959	7.03139	24631	799179	7139	1	11	7276.03	30.9824	0.000777248	0.960576	0.0394235
Baiqi	0.0399913	12.6308	0.699021	9.083	3456	87600	14618	0	6	58153.1	1.81041	0.000754122	0.616003	0
Balang	0.0529037	12.8098	0.913426	7.56038	3297	160051	8108	0	2	44590.5	11.9205	0.00108525	0.0802427	0
An'shu	0.0367104	13.2095	0.924795	7.49895	4906	115652	7505	1	3	16394.8	47.3629	0.000864235	1	0
An'shi	0.0414848	12.8596	0.900103	7.06707	5730	258603	9893	0	5	28047	33.8803	0.00114702	1	0
An'ding	0.0535214	14.9207	0.913949	6.66943	476	290	8900	2	1	47770.4	33.3049	0.000291784	0.720438	0
Haiborige	0.112251	15.135	0.56387	5.84488	5749	259609	4187	1	1	49516.7	29.3746	0.000487788	1	0
